# Supplementary material for: Swept-source OCT reduces the risk of axial length measurement errors in eyes with cataract and epiretinal membranes
Source: PLoS One. 2021 Sep 22;16(9):e0257654. doi: 10.1371/journal.pone.0257654 (PMC8457472; doi:10.1371/journal.pone.0257654)
Supplement: S1 Dataset — Patients data are sequentially reported and grouped on the basis of their vitreoretinal interface disorder in: epiretinal membrane (ERM, stages 1 to 4), macular pseudohole and ERM with foveoschisis. (XLSX) [file pone.0257654.s001.xlsx]

## Sheet: Foglio1
PATIENT N			PCI AL (mm)	SS-OCT AL (mm)
1	ERM	stage 1	22.86	22.96
2			25	24.98
3			25.01	25.03
4			23.68	23.66
5			24.31	24.28
6			22.62	22.67
7			23.5	23.51
8			22.95	22.94
9			23.92	23.89
10			23.85	23.83
11		stage 2	22.41	22.44
12			24.6	24.68
13			23.15	23.1
14			23.25	23.26
15			24.92	24.92
16			23.77	23.73
17			23.66	23.64
18			23.86	23.83
19			24.55	24.56
20		stage 3	23.08	23.14
21			23.59	23.66
22			23.7	24.18
23			23.57	23.65
24			23.04	23.11
25			21.56	21.98
26			25.03	25.13
27			23.58	23.65
28			25.45	25.47
29		stage 4	23.15	23.29
30			23.69	23.84
31			25.06	24.97
32			23.13	23.04
33			23.22	23.16
34			25.96	26.04
35			23	23.2
36			23.87	23.77
37	PSEUDOHOLE		23.31	23.27
38			25.49	25.46
39			23.62	23.66
40			23.33	23.33
41	ERM FOVEOSCHISIS		23.67	23.68
42			22.51	22.39
43			22.45	22.44
44			22.44	22.51
45			26.44	26.45
46			23.8	23.77
47			22.89	22.84
48			23.6	23.59
49			23.47	23.45
